# Supplementary material for: Using a mobile health app to improve patients’ adherence to hypertension treatment: a non-randomized clinical trial
Source: PeerJ. 2021 May 28;9:e11491. doi: 10.7717/peerj.11491 (PMC8166239; doi:10.7717/peerj.11491)
Supplement: Supplemental Information 1 [file peerj-09-11491-s001.xlsx]

## Sheet: Categorical (codebook applied)
participant_id	group	adherence_category_before	adherence_category_after	gender	marital_status	age	age_range_category	years_of_study_range_category	income_range_category	is_retired	count_pills_taken_daily	count_comorbidities	count_app_blood_pressure_records	count_app_heartbeat_records	count_app_mood_records	count_app_sleep_records	count_app_body_weight_records	weight_variation	count_app_waist_records	waist_variation	count_app_exercise_records	UEQ_question_1	UEQ_question_2	UEQ_question_3	UEQ_question_4	UEQ_question_5	UEQ_question_6	UEQ_question_7	UEQ_question_8	UEQ_question_9	UEQ_question_10	UEQ_question_11	UEQ_question_12	UEQ_question_13	UEQ_question_14	UEQ_question_15	UEQ_question_16	UEQ_question_17	UEQ_question_18	UEQ_question_19	UEQ_question_20	UEQ_question_21	UEQ_question_22	UEQ_question_23	UEQ_question_24	UEQ_question_25	UEQ_question_26
1	Experimental	Partial adherent	Adherent	Female	Single	54	50 to 59 years	12 or more	1 to 3 minimum wages	Yes	6	4	4	1	2	1	1	0	0	0	0	3	1	3	-1	3	1	3	3	3	-1	1	3	2	2	2	2	3	3	-1	2	2	2	3	3	3	3
2	Experimental	Adherent	Adherent	Female	Married or stable relationship	62	60 to 69 years	5 to 8	1 to 3 minimum wages	Yes	14	4	34	0	29	31	3	-1	1	0	29	3	3	3	3	3	3	3	3	3	-1	3	3	3	3	0	2	3	3	3	3	3	3	3	3	3	3
3	Experimental	Non-adherent	Adherent	Male	Single	47	40 to 49 years	5 to 8	1 to 3 minimum wages	No	8	1	28	1	4	4	2	11	0	0	3	3	3	3	3	3	3	3	3	-3	-3	3	3	3	3	3	3	3	3	3	3	3	3	3	3	3	3
4	Experimental	Partial adherent	Adherent	Male	Married or stable relationship	63	60 to 69 years	5 to 8	Up to 1 minimum wage	Yes	5	3	9	1	1	1	2	2	0	0	1	3	3	3	3	3	3	3	3	3	0	3	3	3	3	2	3	3	3	3	3	3	3	3	3	3	3
5	Experimental	Partial adherent	Adherent	Male	Married or stable relationship	57	50 to 59 years	0 to 4	1 to 3 minimum wages	No	4	1	10	2	2	3	4	-1	0	0	1	3	3	3	2	2	3	3	3	3	2	2	2	3	3	2	3	3	3	3	3	3	3	3	3	3	3
6	Experimental	Partial adherent	Adherent	Male	Married or stable relationship	60	60 to 69 years	9 to 11	1 to 3 minimum wages	Yes	8	2	8	6	6	5	4	-1	3	-7	4	2	2	2	1	2	2	2	2	3	-1	2	3	2	2	2	2	3	3	3	2	2	3	3	3	3	3
7	Experimental	Partial adherent	Adherent	Male	Divorced	65	60 to 69 years	9 to 11	1 to 3 minimum wages	Yes	7	4	10	1	1	1	1	0	0	0	0	2	2	2	2	1	2	2	2	3	0	1	3	2	2	0	2	2	2	2	2	2	2	2	2	2	2
8	Experimental	Partial adherent	Adherent	Female	Widow(er)	61	60 to 69 years	12 or more	1 to 3 minimum wages	No	1	1	6	1	3	1	2	0	0	0	1	1	1	2	2	2	1	2	2	2	-1	1	2	2	3	2	2	3	3	2	1	2	2	2	2	0	2
9	Experimental	Partial adherent	Adherent	Male	Married or stable relationship	57	50 to 59 years	9 to 11	1 to 3 minimum wages	No	5	2	10	2	3	1	1	0	2	0	0	3	3	3	3	3	3	3	3	3	3	3	3	3	3	3	3	3	3	3	3	3	3	3	3	3	3
10	Experimental	Adherent	Adherent	Female	Married or stable relationship	54	50 to 59 years	5 to 8	1 to 3 minimum wages	No	8	1	5	1	1	1	0	0	0	0	0	2	2	2	2	2	2	2	2	3	-1	2	3	2	2	2	2	3	3	3	2	3	2	3	3	3	3
11	Experimental	Adherent	Partial adherent	Female	Single	42	40 to 49 years	12 or more	1 to 3 minimum wages	No	2	1	8	1	2	1	1	0	0	0	1	3	3	3	3	3	2	3	3	2	-2	3	-3	3	3	3	3	3	3	3	3	3	3	3	2	3	3
12	Experimental	Adherent	Adherent	Female	Widow(er)	66	60 to 69 years	9 to 11	3 to 5 minimum wages	Yes	7	2	41	40	1	1	1	0	0	0	1	3	3	3	3	3	3	3	3	3	3	3	3	3	3	3	3	3	3	3	3	3	3	3	3	3	3
13	Experimental	Adherent	Adherent	Male	Married or stable relationship	62	60 to 69 years	9 to 11	Up to 1 minimum wage	Yes	7	1	43	41	1	2	1	0	1	0	1	3	3	3	3	3	3	3	3	3	3	3	3	3	3	-3	3	3	3	3	3	3	3	3	3	3	3
14	Experimental	Partial adherent	Partial adherent	Male	Divorced	44	40 to 49 years	5 to 8	Up to 1 minimum wage	No	2	1	27	3	7	1	1	0	0	0	4	3	3	3	3	3	1	3	3	-2	-3	2	3	2	3	3	3	2	3	3	3	2	3	3	3	3	3
15	Experimental	Partial adherent	Adherent	Male	Married or stable relationship	67	60 to 69 years	9 to 11	1 to 3 minimum wages	Yes	4	2	10	4	1	1	1	0	0	0	1	2	2	2	2	2	2	3	3	3	3	3	3	3	3	2	3	3	3	3	0	3	3	3	3	3	3
16	Experimental	Non-adherent	Adherent	Female	Married or stable relationship	53	50 to 59 years	9 to 11	1 to 3 minimum wages	No	1	1	63	67	40	56	10	-8	3	-9	49	3	3	3	3	3	3	3	0	0	-2	2	3	2	2	2	2	3	3	3	2	3	2	3	3	3	3
17	Experimental	Partial adherent	Adherent	Male	Married or stable relationship	61	60 to 69 years	5 to 8	Up to 1 minimum wage	Yes	5	2	47	37	41	38	1	0	1	0	4	2	2	2	3	3	3	2	3	3	2	3	3	3	3	2	3	3	3	3	3	3	3	3	3	3	3
18	Experimental	Partial adherent	Adherent	Female	Married or stable relationship	62	60 to 69 years	9 to 11	1 to 3 minimum wages	Yes	10	2	34	29	6	0	1	0	0	0	1	3	3	3	3	3	3	3	3	3	3	3	3	3	3	1	3	3	3	3	3	3	3	3	3	3	3
19	Experimental	Partial adherent	Adherent	Female	Married or stable relationship	58	50 to 59 years	12 or more	1 to 3 minimum wages	No	4	1	34	1	1	1	1	0	0	0	1	3	3	3	3	3	3	3	3	3	3	3	3	3	3	2	3	3	3	3	3	3	3	3	3	3	3
20	Experimental	Adherent	Adherent	Male	Single	54	50 to 59 years	9 to 11	1 to 3 minimum wages	No	2	1	14	4	5	5	3	3	0	0	3	3	3	3	3	3	3	3	3	3	3	2	3	2	2	3	3	3	3	1	3	2	3	3	3	3	3
21	Experimental	Partial adherent	Adherent	Male	Married or stable relationship	58	50 to 59 years	5 to 8	Up to 1 minimum wage	No	2	1	19	0	2	1	1	0	0	0	1	2	2	3	-3	3	3	3	3	3	3	3	3	3	3	1	3	3	3	3	3	3	3	3	3	3	3
22	Experimental	Partial adherent	Adherent	Male	Widow(er)	54	50 to 59 years	5 to 8	Up to 1 minimum wage	No	8	1	8	2	2	2	1	0	0	0	0	3	3	2	0	3	3	3	3	3	3	3	3	3	3	-3	3	3	3	3	3	3	3	3	3	3	3
23	Experimental	Partial adherent	Adherent	Female	Married or stable relationship	69	60 to 69 years	9 to 11	Up to 1 minimum wage	Yes	10	1	14	4	4	4	1	0	0	0	1	2	2	3	3	3	2	2	2	3	2	2	3	3	3	2	3	3	3	3	3	3	3	3	3	3	3
24	Experimental	Adherent	Adherent	Male	Married or stable relationship	52	50 to 59 years	9 to 11	1 to 3 minimum wages	Yes	6	2	11	0	2	1	0	0	0	0	5	2	3	2	3	2	0	2	2	3	2	2	3	3	2	2	2	3	1	1	3	3	3	0	2	2	2
25	Experimental	Partial adherent	Adherent	Male	Married or stable relationship	47	40 to 49 years	5 to 8	1 to 3 minimum wages	No	1	1	8	0	4	5	6	0	0	0	3	2	2	2	2	2	2	2	2	3	3	2	3	2	3	3	3	3	3	3	3	3	3	3	3	3	3
26	Control	Adherent	Adherent	Male	Single	71	70 to 79 years	5 to 8	Up to 1 minimum wage	Yes	7	2
27	Control	Partial adherent	Partial adherent	Female	Married or stable relationship	67	60 to 69 years	5 to 8	1 to 3 minimum wages	Yes	3	1
28	Control	Partial adherent	Partial adherent	Male	Married or stable relationship	65	60 to 69 years	5 to 8	3 to 5 minimum wages	Yes	2	1
29	Control	Partial adherent	Partial adherent	Female	Married or stable relationship	66	60 to 69 years	9 to 11	None	No	6	2
30	Control	Partial adherent	Partial adherent	Female	Married or stable relationship	63	60 to 69 years	5 to 8	1 to 3 minimum wages	Yes	7	2
31	Control	Partial adherent	Partial adherent	Female	Divorced	60	60 to 69 years	12 or more	1 to 3 minimum wages	Yes	1	1
32	Control	Partial adherent	Partial adherent	Female	Widow(er)	62	60 to 69 years	5 to 8	1 to 3 minimum wages	Yes	7	3
33	Control	Adherent	Adherent	Male	Married or stable relationship	70	70 to 79 years	0 to 4	1 to 3 minimum wages	Yes	6	2
34	Control	Adherent	Adherent	Male	Single	68	60 to 69 years	5 to 8	1 to 3 minimum wages	No	9	2
35	Control	Partial adherent	Partial adherent	Male	Widow(er)	56	50 to 59 years	12 or more	1 to 3 minimum wages	No	5	1
36	Control	Partial adherent	Partial adherent	Male	Married or stable relationship	62	60 to 69 years	0 to 4	Up to 1 minimum wage	Yes	5	1
37	Control	Adherent	Adherent	Male	Single	22	20 to 29 years	9 to 11	None	No	6	2
38	Control	Adherent	Adherent	Female	Married or stable relationship	57	50 to 59 years	5 to 8	1 to 3 minimum wages	No	4	1
39	Control	Adherent	Adherent	Female	Widow(er)	67	60 to 69 years	12 or more	Up to 1 minimum wage	Yes	8	1
40	Control	Partial adherent	Partial adherent	Female	Divorced	60	60 to 69 years	9 to 11	3 to 5 minimum wages	Yes	6	1
41	Control	Non-adherent	Partial adherent	Female	Married or stable relationship	62	60 to 69 years	0 to 4	1 to 3 minimum wages	Yes	8	3
42	Control	Partial adherent	Partial adherent	Female	Widow(er)	68	60 to 69 years	12 or more	3 to 5 minimum wages	Yes	12	1
43	Control	Partial adherent	Partial adherent	Female	Divorced	58	50 to 59 years	5 to 8	Up to 1 minimum wage	No	4	1
44	Control	Adherent	Adherent	Female	Married or stable relationship	44	40 to 49 years	5 to 8	Up to 1 minimum wage	Yes	8	5
45	Control	Partial adherent	Partial adherent	Male	Married or stable relationship	47	40 to 49 years	0 to 4	1 to 3 minimum wages	No	2	1
46	Control	Partial adherent	Partial adherent	Female	Married or stable relationship	62	60 to 69 years	9 to 11	1 to 3 minimum wages	No	2	1
47	Control	Adherent	Adherent	Female	Married or stable relationship	66	60 to 69 years	5 to 8	1 to 3 minimum wages	Yes	9	2
48	Control	Adherent	Adherent	Female	Married or stable relationship	66	60 to 69 years	9 to 11	None	No	8	1
49	Control	Partial adherent	Partial adherent	Female	Married or stable relationship	61	60 to 69 years	5 to 8	None	Yes	4	4
